# Supplementary material for: The callus formation capacity of strawberry leaf explants is modulated by DNA methylation
Source: Hortic Res. 2022 Jan 19;9:uhab073. doi: 10.1093/hr/uhab073 (PMC8947209; doi:10.1093/hr/uhab073)
Supplement: Web_Material_uhab073 [file web_material_uhab073.zip]

Archive with 2 entries (2 files):
- Supplementary data Figures.pptx
- Supplementary data Tables.xlsx
