# Supplementary material for: The callus formation capacity of strawberry leaf explants is modulated by DNA methylation
Source: Hortic Res. 2022 Jan 19;9:uhab073. doi: 10.1093/hr/uhab073 (PMC8947209; doi:10.1093/hr/uhab073)
Supplement: Web_Material_uhab073 [file web_material_uhab073.zip › Supplementary data Tables.xlsx]

## Sheet: TableS1
Table S1. WGBS reads mapped to the reference genome.
Probe	Total reads	Read length(bp)	Data size(bp)	Sequencing depth	Mapping efficiency	Site	Methylated	Unmethylated
0d-1(Leaf)	27148635	150;150	8144590500	32.36x	0.743	CG	42082155	41885154
						CHG	27204464	83684657
						CHH	22538462	477162322
0d-2(Leaf)	27372806	150;150	8211841800	32.63x	0.777	CG	45541858	45264131
						CHG	29436717	91441831
						CHH	21635619	507859522
0.5d-1	43308474	100;100	8661694800	34.42x	0.753	CG	93045438	79501380
						CHG	63053836	145865164
						CHH	50449123	800855461
0.5d-2	42201932	100;100	8440386400	33.54x	0.751	CG	93626116	81600374
						CHG	62717671	147294181
						CHH	46420701	799704875
3d-1	42184821	100;100	8436964200	33.53x	0.728	CG	88574440	83321447
						CHG	59090050	147935643
						CHH	43681444	793909524
3d-2	40162969	100;100	8032593800	31.92x	0.75	CG	84903349	80123947
						CHG	57902381	139956385
						CHH	42984724	785034274
30d-1(Callus)	27914530	150;150	8374359000	33.28x	0.763	CG	54634884	50151832
						CHG	32726589	97700063
						CHH	18141509	480458183
30d-2(Callus)	27282344	150;150	8184703200	32.52x	0.772	CG	60028997	47984102
						CHG	35136114	97715230
						CHH	19508287	510125280

## Sheet: TableS2
Table S2. The expression profiles of the genes related to DNA methylation in leaf and callus.
Name	Geneid	Leaf_FPKM	Callus_FPKM	padj	log2FC
FveCMT2	FvH4_5g23610	1.604	5.14399	0.00015	-1.5
FveCMT3.1	FvH4_1g00970	0.653402	7.86924	4e-15	-3.4
FveCMT3.2	FvH4_2g39560	0.156996	1.46312	1.6e-07	-3.1
FveDMR1.3	FvH4_6g50980	6.24218	15.7762	0.00258399	-1.2
FveDDM1	FvH4_1g13430	1.31785	2.81412	0.00670086	-1.1
FveAGO6.1	FvH4_6g08050	148.507	371.218	0.00126762	-1.2
FveAGO6.2	FvH4_3g08040	31.8197	332.734	1.3e-16	-3.2
FveROS1.2	FvH4_6g17860	7.64358	8.51808	0.999793	-0.2
FveROS1.1	FvH4_3g04410	1.32857	2.0185	0.346762	-0.6
FveDML2/3	FvH4_5g29900	3.08846	3.82285	0.797791	-0.3
FveDME	FvH4_2g10170	3.25693	5.24976	0.20661	-0.7

## Sheet: TableS3
Table S3. Transcription and DNA methylation profiles of the genes related to callus formation and shoot regeneration.
AGI	FveGI	Name	Gene description	Function in regeneration		Leaf_FPKM	0.5d_FPKM	3d_FPKM	Callus_FPKM	5az-0.5d_FPKM	5az-3d_FPKM	Methylation	Context
				Callus	Shoot							changes1
AT3G03660	FvH4_1g29830	WOX11	Homeobox		*	0.0453313	0.0579237	0	0.0283238	0.104513	0.0343148	down	CHH
AT3G11260	FvH4_7g24100	WOX5	Homeobox		*	0.035423	0.057662	0.014487	0	0.0868352	0	no	NA
AT5G05770		WOX7
AT1G20700	FvH4_1g102802,3,4	WOX14	Homeobox		*	7.74283	26.0704	21.9645	28.8571	27.7051	23.7033	down	CHH
AT2G17950	FvH4_1g119102	WUS	Homeobox	*	*	0	0.0235824	0.266663	2.86707	0	0.115683	down	CHG
	FvH4_3g04400					0	0	0	0.422828	0	0	down	CHH
AT1G62360	FvH4_6g42570	STM	KNOX		*	0.0790088	0	0	0.169919	0	0	down	CHG
AT3G15170	FvH4_3g19410	CUC1	NAC domain		*	0.0258159	0	0	0.0414409	0	0	no	NA
AT5G53950	FvH4_6g06070	CUC2	NAC domain		*	0.0497561	0	0	0.00649337	0	0	no	NA
	FvH4_3g03540					0.00683446	0.00887266	0	0.0508182	0	0.0173177	no	NA
AT1G78080	FvH4_1g212102	WIND1	AP2/ERF	*	*	398.076	516.701	396.055	72.062	487.147	316.19	down	CHG/CHH
AT1G22190	FvH4_5g378202	WIND2	AP2/ERF	*		955.654	512.306	247.102	378.881	452.49	232.178	up	CHH
AT1G36060	FvH4_5g044702,3,4	WIND3	AP2/ERF	*		8.92176	11.4929	0.294344	177.559	6.55118	0.257192	down	CHH
AT5G65130	FvH4_6g260902,3,4	WIND4	AP2/ERF	*		4.00783	1.82383	0.102848	36.6102	1.56156	0.101497	down	CHH
AT5G07310	FvH4_5g095112	ERF115	AP2/ERF	*		0.800093	5.43728	18.3383	26.0355	4.26926	31.9583	up	CHH
AT5G10510	FvH4_1g195302,3,4	PLT3	AP2/ERF		*	0.364671	0.599795	0.633085	14.078	0.52521	0.338451	down	CG/CHG
AT5G57390	FvH4_4g081002,3,4	PLT5	AP2/ERF	*	*	1.34722	1.06018	0.270369	3.19274	0.788568	0.230367	down	CG/CHG
AT5G65510	FvH4_1g195302,3,4	PLT7	AP2/ERF		*	0.364671	0.599795	0.633085	14.078	0.52521	0.338451	down	CG/CHG
AT1G12980	FvH4_3g19450	ESR1	AP2/ERF	*	*	205.562	56.1311	47.2299	257.724	54.3771	43.6702	down	CHH
AT1G24590	FvH4_4g25630	ESR2	AP2/ERF	*	*	0.030045	0	0	0.0302831	0.00937679	0	no	NA
AT5G13330	FvH4_4g226502,3,4	RAP2.6L	AP2/ERF		*	11.6174	76.2411	67.5642	167.949	72.4961	70.6513	down	CG/CHG/CHH
AT5G20730	FvH4_1g09150	ARF7	B3, ARF	*		16.4891	11.1074	7.04425	10.5352	10.7113	7.26873	down	CG/CHG/CHH
AT1G19220		ARF19	B3, ARF	*		16.4891	11.1074	7.04425	10.5352	10.7113	7.26873	down	CG/CHG/CHH
AT2G33860	FvH4_3g084502,3	ARF3	B3, ARF		*	6.48816	7.25544	7.9861	13.6	7.18552	6.68305	up	CHH
AT4G14550	FvH4_4g022802,3,4	SLR/IAA14	Aux/IAA	*		73.276	51.9388	14.9915	0.646051	49.8345	13.3767	up	CHH
AT3G16857	FvH4_4g19230	ARR1	Type-B ARR	*	*	17.1314	18.634	36.1933	25.8622	18.7692	25.598	up	CHH
	FvH4_4g33470					18.5932	20.1107	14.0918	13.5835	20.7076	14.726	down	CHH
AT4G31920	FvH4_6g29050	ARR10	Type-B ARR	*	*	0.13	0	0.0144081	0.0916551	0	0.00742286	no	NA
	FvH4_4g24870					1.26905	1.29088	0.76529	0.718632	1.18798	0.893808	down	CG/CHH
AT2G25180	FvH4_2g40890	ARR12	Type-B ARR	*	*	8.04742	7.77392	8.76489	15.4346	7.67168	6.67597	down	CHH
	FvH4_1g013002					2.78867	9.51251	9.36524	13.0158	9.2978	7.76902	down	CHH
AT2G42430	FvH4_2g219702	LBD16	LOB	*		0.0630385	1.13191	0.866596	1.35885	0.84326	0.574159	no	NA
AT2G42440	FvH4_2g21950	LBD17	LOB	*		0	0	0	0.0870397	0	0	no	NA
AT2G45420	FvH4_7g11990	LBD18	LOB	*		0.0154007	0.0564553	0.0566268	0.523576	0.00948457	0.0369402	no	NA
AT3G58190	FvH4_2g21940	LBD29	LOB	*		0	0	0	0.665051	0	0.0162192	no	NA
AT2G34710	FvH4_3g100702	PHB	HD ZIP III		*	2.75531	2.41531	2.08637	16.8757	2.46266	1.11986	no	NA
AT1G30490	FvH4_2g353602	PHV	HD ZIP III		*	3.31429	9.74775	6.97563	15.1374	9.57335	8.00472	no	NA
	FvH4_6g32240					6.40236	4.06773	5.04255	9.08569	4.90066	6.62059	down	CHH
AT5G60690	FvH4_3g32190	REV	HD ZIP III		*	4.62749	6.72734	10.9996	6.43482	7.45516	8.47809	up	CG/CHG
AT3G54220	FvH4_6g09040	SCR	GRAS		*	3.40711	0.670913	1.81651	2.82735	0.664471	1.21517	no	NA
AT5G48150	FvH4_6g41200	PAT1	GRAS	*		20.9314	12.2242	16.4486	20.6252	12.4218	16.3715	no	NA
AT2G31370	FvH4_4g11161	bZIP59	bHLH	*		10.3425	13.7635	9.53222	18.3295	13.2708	10.0499	down	CHH
AT2G36010	FvH4_6g199702	E2Fa	E2F		*	3.93493	5.17614	7.30416	8.27341	5.80829	6.43705	down	CHH
AT2G23380	FvH4_1g162602	CLF	PRC2 subunit	*	*	1.02235	4.12498	3.85253	2.22752	4.0322	4.09236	down	CHH
AT4G02020	FvH4_5g39110	SWN	PRC2 subunit	*	*	4.49431	6.28284	11.5988	8.3789	7.10764	11.3761	down	CHH
AT4G16845	FvH4_5g19940	VRN2	PRC2 subunit	*		7.19012	6.41735	5.44778	5.5583	6.39519	6.3009	down	CHH
AT5G51230	FvH4_3g17191	EMF2	PRC2 subunit	*		5.86634	15.5607	17.3324	8.91179	16.5025	17.3087	down	CHG/CHH
AT3G20740	FvH4_3g21810	FIE	PRC2 subunit	*		8.69606	11.637	19.3637	15.4872	12.2374	18.2186	up	CHH
AT3G21820	FvH4_6g43540	ATXR2	SET domain	*		3.00181	7.03431	6.24035	5.33129	8.02388	6.46657	no	NA
AT3G20810	FvH4_3g436002	JMJ30	Jumonji-C	*		14.881	8.90777	3.34307	3.1395	10.1721	3.06645	no	NA
AT3G54610	FvH4_2g22590	HAG1/GCN5	GNAT/MYST	*	*	8.04148	12.5378	13.8858	11.4185	13.0915	14.7582	down	CHG
AT5G49160	FvH4_1g10300	MET1/DDM2	DNA methylation		*	1.64821	1.58446	1.68469	0.954255	1.58419	1.39573	no	NA
AT4G32540	FvH4_2g201502,3	YUC1	Auxin synthesis		*	2.99745	1.97397	1.24382	0.456271	1.45055	0.551198	down	CHH
AT5G11320	FvH4_2g29930	YUC4	Auxin synthesis		*	0.375193	0.00712967	0	0.642984	0.00708499	0.0140074	down	CHH
AT5G11030	FvH4_2g282802	ALF4	Auxin synthesis	*		4.13813	3.62278	4.46185	1.65377	4.0555	4.43879	no	NA
AT2G01830	FvH4_4g331302	AHK4/WOL	Cytokinin signaling		*	1.20926	26.3337	21.0836	37.9732	24.2969	19.3308	no	NA
AT5G19040	FvH4_4g14440	IPT5	Cytokinin synthesis		*	0.680104	2.29181	1.26402	0.421646	2.44239	0.651778	no	NA
AT3G63110	FvH4_2g238402	IPT3	Cytokinin synthesis	*	*	1.97086	1.57703	0.575984	7.13102	1.3587	0.21804	up	CHH
AT2G28305	FvH4_3g318702	LOG1	Cytokinin synthesis	*		59.967	26.5652	10.6954	5.92116	23.2266	13.3554	no	NA
AT3G53450	FvH4_6g160202,3,4	LOG4	Cytokinin synthesis	*		0.41208	1.32527	1.4304	2.91777	0.567939	1.20024	down	CHH
AT4G35190	FvH4_3g034002	LOG5	Cytokinin synthesis	*		9.28972	3.03819	3.08419	0.556003	2.85412	2.56538	down	CHH
AT1G30760	FvH4_3g109202	FAD-BD	BBE-like enzyme	*		8.0044	1.40913	0.856097	1.06776	0.467498	0.591428	no	NA
AT1G53830	FvH4_6g358302	PME2	Pectin methylesterase	*		57.7126	66.1513	30.5811	538.032	48.57	11.0949	no	NA
AT1G01120	FvH4_7g174402,3	KCS1	VLCFA synthase	*		33.8083	7.18906	4.87077	4.58869	7.3865	4.43199	down	CHH
AT4G34160	FvH4_2g054602	CYCD3;1	Cyclin	*	*	0.657512	0.914903	1.41726	11.6039	0.933342	0.566865	down	CHH
AT5G67260	FvH4_1g16680	CYCD3;2	Cyclin	*	*	3.72627	2.34363	5.19313	7.22278	2.09689	3.78066	down	CHH
AT3G50070	FvH4_2g337602	CYCD3;3	Cyclin	*	*	29.9562	48.413	45.3873	88.2849	53.1355	37.9804	no	NA
AT5G10490	FvH4_1g19670	MSL2	MscS-like protein	*		8.01924	12.8111	16.5649	9.44142	12.2834	15.0667	no	NA
AT1G58200	FvH4_5g35370	MSL3	MscS-like protein	*		17.9546	31.5854	34.0391	20.747	34.8319	43.0836	up	CG
AT1G73590	FvH4_5g17310	PIN1	Auxin transporter		*	42.1056	24.8624	14.7225	32.733	26.7554	13.2362	down	CHH
1: Down means that the methylation level of the gene in the callus is lower than that in the leaf.
2: DEGs between callus and leaf.
3: MethylDEGs between callus and leaf.
4: The negative correlation between the enrichment level of DNA methylation and the transcript level of the methylDEGs.

## Sheet: TableS4
Table S4. Transcription profiles of the 361 DEGs detected after 5’-Aza treatment for 0.5 d or 3 d.
Geneid	0um-FPKM	20um-FPKM	padj	log2FC
12h
FvH4_1g18850	10.1506	5.42821	0.0220534	-1
FvH4_2g25960	9.1875	4.44397	0.00417486	-1.1
FvH4_4g24770	64.953	25.4637	1.2e-08	-1.4
FvH4_4g35250	1.59259	0.365067	0.0269742	-2.2
FvH4_6g02480	2.46465	0.928562	0.0269742	-1.5
FvH4_6g08730	1.54497	0.275903	0.00631378	-2.5
FvH4_6g09620	1.21179	0.302162	0.00277225	-2.1
FvH4_6g16682	1.91494	0.588968	0.0140841	-1.7
FvH4_7g28760	1.48309	0.276426	0.0152134	-2.5
3d
FvH4_1g00340	1.58394	6.20651	1.8e-09	2.1
FvH4_1g01771	888.418	379.1	6.4e-06	-1.1
FvH4_1g01772	13.5755	6.17662	0.00228259	-1
FvH4_1g02570	250.541	81.7756	0.0166843	-1.5
FvH4_1g04210	2.90187	1.21755	0.00158253	-1.2
FvH4_1g05820	1.31215	0.533183	0.0395084	-1.2
FvH4_1g06490	2.11374	0.87301	0.00455835	-1.2
FvH4_1g07401	8.23108	30.0935	0.00059	2
FvH4_1g07610	6.22715	2.0527	6.2e-06	-1.5
FvH4_1g08531	137.061	61.765	0.00352166	-1.1
FvH4_1g08840	34.7017	10.9185	3.9e-05	-1.6
FvH4_1g09230	3.79539	11.2884	8.9e-07	1.7
FvH4_1g09580	4.69944	1.81395	8.1e-05	-1.3
FvH4_1g09610	101.565	42.5558	0.0181071	-1.2
FvH4_1g10880	8.39796	3.62853	4.5e-06	-1.1
FvH4_1g11220	1.48388	0.434413	0.00306892	-1.7
FvH4_1g12070	1.58897	0.745854	0.034134	-1
FvH4_1g12350	1.37303	0.510425	0.00553983	-1.3
FvH4_1g12651	13.7257	31.854	3.4e-07	1.3
FvH4_1g14990	8.87301	3.77392	0.0341389	-1.1
FvH4_1g15700	5.07242	1.96707	0.006713	-1.3
FvH4_1g15830	46.82	119.968	0.00328377	1.5
FvH4_1g15910	1.28953	0.377515	0.00371947	-1.7
FvH4_1g16150	7.18671	20.5169	0.00732333	1.6
FvH4_1g16171	1.04722	0.393977	0.0162026	-1.3
FvH4_1g16840	12.2329	24.4989	4.9e-05	1.1
FvH4_1g17080	56.9439	20.0971	1.1e-05	-1.4
FvH4_1g18210	3.58384	8.7547	2.9e-06	1.4
FvH4_1g19194	0.506014	1.98693	5.5e-06	2.1
FvH4_1g19790	1.76959	0.42681	7.2e-05	-1.9
FvH4_1g19800	1.39589	0.282523	0.00134474	-2.2
FvH4_1g19810	1.41764	0.28478	0.0066868	-2.2
FvH4_1g19950	0.360157	1.27386	0.00771484	1.9
FvH4_1g20390	4.72423	18.4299	3.6e-05	2.1
FvH4_1g21200	8.88875	4.27142	4.5e-05	-1
FvH4_1g23120	1.55762	3.27875	0.00026	1.2
FvH4_1g24520	1.63122	0.681999	0.00073	-1.2
FvH4_1g25290	2.29472	0.973577	0.0202457	-1.1
FvH4_1g26330	5.51486	2.59533	0.00019	-1
FvH4_2g01120	0.650206	2.04319	0.00411708	1.7
FvH4_2g01740	1.90632	0.58431	0.00674495	-1.6
FvH4_2g03522	0.801087	2.18854	0.00455835	1.5
FvH4_2g04630	3.80634	1.41711	0.0066868	-1.3
FvH4_2g04680	7.5648	2.48779	4.5e-07	-1.5
FvH4_2g09110	3.29608	6.76225	0.0128028	1.1
FvH4_2g09820	13.633	5.83211	5e-05	-1.1
FvH4_2g12820	1.26404	4.05859	0.00856987	1.8
FvH4_2g15800	14.2073	32.9935	0.00081	1.3
FvH4_2g16110	6.83285	2.43641	0.027546	-1.4
FvH4_2g16740	22.2034	8.3785	0.00297296	-1.3
FvH4_2g16861	6.38225	12.3326	0.019101	1
FvH4_2g17160	2.74595	5.41541	0.0176711	1.1
FvH4_2g18100	2.86164	0.565658	2e-13	-2.2
FvH4_2g18340	3.68654	8.58384	7.7e-07	1.3
FvH4_2g20530	44.9427	21.2353	0.00294542	-1
FvH4_2g21430	0.847928	5.67491	3.3e-06	2.8
FvH4_2g24330	6.72336	2.59156	0.00047	-1.3
FvH4_2g24610	7.52209	15.568	0.0137006	1.1
FvH4_2g25320	1.04085	1.89738	0.0213571	1
FvH4_2g28010	4.19969	12.6393	6.5e-13	1.7
FvH4_2g28871	150.135	38.6295	3.6e-06	-1.9
FvH4_2g29861	5.79498	2.75425	0.0167953	-1
FvH4_2g31830	6.12495	2.6691	0.00149115	-1.1
FvH4_2g31930	1.48443	0.684791	0.0347847	-1
FvH4_2g32580	4.86555	2.33869	0.0124161	-1
FvH4_2g32900	3.10962	1.35801	0.0448294	-1.1
FvH4_2g33410	935.767	324.671	2.2e-06	-1.4
FvH4_2g33640	1.71882	3.68466	0.00112164	1.2
FvH4_2g33770	3.9575	14.6808	0.00029	2
FvH4_2g34030	2.10879	0.622697	0.00646211	-1.7
FvH4_2g34290	5.12729	13.7576	2.5e-08	1.5
FvH4_2g35260	41.7875	75.7863	0.0418159	1
FvH4_2g36371	1.43067	0.377799	0.0166843	-1.8
FvH4_2g36520	1.62674	0.627885	0.00978015	-1.3
FvH4_2g37500	2.08121	5.58179	0.034137	1.5
FvH4_2g37780	7.14048	2.63681	0.00569498	-1.3
FvH4_2g38112	1.38783	0.505343	0.00856987	-1.4
FvH4_2g38400	6.79518	3.02262	0.0175321	-1.1
FvH4_2g38480	1497.81	550.585	0.00014	-1.3
FvH4_2g38530	1.04463	2.01735	0.0115264	1
FvH4_2g38730	11.5485	4.24193	3.8e-05	-1.3
FvH4_2g39200	6.45595	3.12542	0.0101642	-1
FvH4_2g40880	20.7907	42.6309	1.4e-07	1.1
FvH4_3g00340	3.75228	9.99227	2.2e-06	1.5
FvH4_3g00891	19.539	48.7375	0.00793426	1.4
FvH4_3g02500	74.3063	34.8971	0.0066868	-1
FvH4_3g02630	1.76785	0.584467	0.00015	-1.5
FvH4_3g02771	2.9836	6.06387	1.5e-05	1.1
FvH4_3g03680	1.11529	2.02344	0.0394393	1
FvH4_3g04381	4.43643	16.2107	0.00204895	2
FvH4_3g04450	24.1603	9.32538	0.00847965	-1.3
FvH4_3g05030	13.7241	29.1825	0.0003	1.2
FvH4_3g05370	1.65618	7.49603	0.00085	2.3
FvH4_3g05680	12.1715	4.43538	6.1e-05	-1.4
FvH4_3g05890	42.0088	18.6056	1.9e-07	-1.1
FvH4_3g06110	526.107	192.919	0.00233978	-1.4
FvH4_3g06120	433.115	194.519	0.034865	-1.1
FvH4_3g06610	25.0758	8.03653	5.3e-05	-1.5
FvH4_3g07830	4.3741	11.3289	0.0260985	1.5
FvH4_3g07970	2.10723	0.730194	0.00601635	-1.4
FvH4_3g07990	15.4961	7.25595	0.00306892	-1
FvH4_3g08000	1.98262	0.796803	0.0141618	-1.2
FvH4_3g08671	24.0053	7.97043	6e-08	-1.5
FvH4_3g09040	3.29369	0.876696	0.0181558	-1.8
FvH4_3g11240	1.57333	0.511607	0.0243917	-1.5
FvH4_3g11410	1.10639	0.25837	0.0295953	-2
FvH4_3g12580	6.1338	2.29224	0.00578791	-1.3
FvH4_3g12860	0.198838	2.54783	2.5e-05	3.7
FvH4_3g14170	0.735518	3.75378	0.0260214	2.4
FvH4_3g14410	11.3979	22.5336	0.00028	1.1
FvH4_3g15110	5.0138	10.5046	0.0356397	1.2
FvH4_3g16600	3.21593	1.31147	0.0016999	-1.2
FvH4_3g16620	4.22915	11.272	0.00862116	1.5
FvH4_3g17240	70.8552	154.566	0.00067	1.2
FvH4_3g17820	3.36962	1.11508	0.0100222	-1.5
FvH4_3g17841	7.55188	14.1601	0.00732333	1
FvH4_3g19740	6.09075	13.0473	0.00828826	1.2
FvH4_3g20920	2.00816	0.96707	0.0311867	-1
FvH4_3g21140	1.77981	3.57135	0.00790479	1.1
FvH4_3g21390	30.9007	207.818	4.6e-05	2.8
FvH4_3g23040	11.822	1.88736	1.6e-06	-2.6
FvH4_3g23680	273.595	77.5058	2.1e-05	-1.7
FvH4_3g24410	5.47945	13.1216	0.0115595	1.4
FvH4_3g25790	6.58261	2.77415	5.7e-06	-1.2
FvH4_3g26750	1.49442	0.542868	0.0197657	-1.4
FvH4_3g27940	3.54572	6.63452	0.0115264	1
FvH4_3g28430	1.65561	0.758752	0.00651096	-1
FvH4_3g28600	12.3908	5.451	1.1e-05	-1.1
FvH4_3g29330	1.51525	0.526869	0.0323297	-1.4
FvH4_3g29770	11.0876	34.9254	0.00264571	1.7
FvH4_3g30830	1.40057	0.576356	0.0333707	-1.2
FvH4_3g31180	1.99685	0.855524	0.0439996	-1.1
FvH4_3g31680	0.280769	1.18713	0.00055	2.2
FvH4_3g31760	1.7483	0.720468	0.0002	-1.2
FvH4_3g32420	10.3231	4.79509	0.00051	-1
FvH4_3g36210	2.50126	4.74562	0.00361612	1
FvH4_3g40320	16.4326	30.911	0.00182475	1
FvH4_3g42660	4.20885	2.00249	0.00380279	-1
FvH4_3g43270	33.9475	15.9424	0.0440683	-1
FvH4_3g44890	648.884	274.831	0.0428118	-1.1
FvH4_3g45900	5.2878	13.5546	1.4e-05	1.5
FvH4_3g46010	2.76685	6.07936	2e-05	1.2
FvH4_4g01550	0.423029	1.81653	8.1e-08	2.2
FvH4_4g01690	1.77979	3.84567	0.00297296	1.2
FvH4_4g01980	14.592	6.007	1.1e-05	-1.2
FvH4_4g02860	322.748	818.704	7.6e-08	1.4
FvH4_4g02930	39.0644	108.899	5.9e-14	1.6
FvH4_4g03502	70.4818	11.8549	0.0255702	-2.5
FvH4_4g04120	11.2854	2.76218	0.00067	-1.9
FvH4_4g05240	0.718121	2.62301	0.0190375	1.9
FvH4_4g05760	3.40421	1.42317	0.00828826	-1.2
FvH4_4g06510	3.19524	6.27135	0.00097	1.1
FvH4_4g06590	0.311299	1.33511	0.0366403	2.2
FvH4_4g07970	1.26326	0.565673	0.00706464	-1.1
FvH4_4g08200	22.3636	9.548	0.00087	-1.1
FvH4_4g09360	1.52033	3.70453	0.0303818	1.4
FvH4_4g12350	1.89514	0.638329	0.0174901	-1.5
FvH4_4g12960	1.23694	0.482727	0.0471582	-1.3
FvH4_4g15270	1.51613	5.43835	0.00228259	1.9
FvH4_4g15300	3.45228	0.807027	2.3e-05	-2
FvH4_4g16090	2.11529	0.754153	0.037838	-1.4
FvH4_4g19170	411.18	1286.9	0.0165782	1.7
FvH4_4g19250	9.07446	3.88831	0.00258422	-1.1
FvH4_4g19840	1.7983	0.395574	3.3e-05	-2.1
FvH4_4g20450	5.12866	9.83494	0.0416397	1
FvH4_4g22090	95.9233	38.9924	0.00059	-1.2
FvH4_4g22240	1.77011	3.29393	0.0388249	1
FvH4_4g23870	0.194848	1.10224	0.0435688	2.6
FvH4_4g24040	0.84377	4.52811	7.5e-07	2.5
FvH4_4g24680	1.10954	0.318248	0.036619	-1.7
FvH4_4g24770	1.26719	0.215319	1.4e-07	-2.4
FvH4_4g27940	1.68608	3.81228	0.0208516	1.3
FvH4_4g30730	1.0757	0.46928	0.0287946	-1.1
FvH4_4g30950	1.78541	3.70371	0.0390851	1.1
FvH4_4g31291	6.1386	2.36788	0.0003	-1.3
FvH4_4g31730	10.9106	5.25646	0.00732333	-1
FvH4_4g32140	23.7451	53.1223	0.00045	1.3
FvH4_4g32820	2.19664	0.984657	0.00793426	-1.1
FvH4_4g33670	9.22635	19.9216	0.0191997	1.2
FvH4_4g33680	1.74347	5.04322	1.8e-07	1.6
FvH4_4g33970	1.1335	0.429367	0.00667569	-1.3
FvH4_4g34470	8.69317	3.46298	0.0395629	-1.2
FvH4_4g34630	85.8846	31.6416	0.0157191	-1.3
FvH4_4g34690	7.6621	2.67632	0.00828826	-1.4
FvH4_4g34890	94.8557	44.7118	0.034865	-1
FvH4_4g35100	8.3808	26.2315	0.00699767	1.7
FvH4_4g35790	0.19788	2.65104	0.0179563	3.8
FvH4_4g35921	6.01515	1.5777	5e-05	-1.8
FvH4_5g00070	1.6125	0.5721	0.0395885	-1.4
FvH4_5g00290	2.57889	7.3228	0.0380064	1.6
FvH4_5g00420	25.232	75.1382	0.0139844	1.7
FvH4_5g00660	3.75788	1.73816	0.0267108	-1
FvH4_5g00851	7.39886	13.8176	0.00939595	1
FvH4_5g00970	4.75666	2.25133	0.00019	-1
FvH4_5g01430	1.64026	0.522138	0.00877691	-1.6
FvH4_5g01640	0.104011	2.0026	3.3e-20	4.3
FvH4_5g01830	0.995803	3.03974	0.00328377	1.7
FvH4_5g02030	4.75942	12.9437	1.8e-05	1.5
FvH4_5g02340	6.51013	2.17022	0.00021	-1.5
FvH4_5g02700	1.74652	0.710887	0.0176131	-1.2
FvH4_5g03030	1.27631	3.823	4.4e-06	1.7
FvH4_5g03390	3.51805	9.90032	0.00036	1.6
FvH4_5g04500	1.70923	4.67935	0.0140904	1.5
FvH4_5g04740	22.137	41.8489	5.2e-07	1
FvH4_5g05100	20.9843	51.7074	0.02058	1.4
FvH4_5g05880	0.497833	2.31059	1.2e-05	2.3
FvH4_5g06230	0.934256	2.11463	0.0174624	1.3
FvH4_5g06390	7.0938	2.91151	0.00527597	-1.2
FvH4_5g08480	6.28419	2.69439	0.00029	-1.1
FvH4_5g10890	168.898	391.624	0.00048	1.3
FvH4_5g12350	10.3449	22.2586	0.0390857	1.2
FvH4_5g13390	9.25131	4.26518	0.00165531	-1
FvH4_5g14360	8.76598	3.26508	2.3e-06	-1.3
FvH4_5g14760	21.7902	51.0836	0.00785762	1.3
FvH4_5g14950	7.97716	3.22466	0.0136443	-1.2
FvH4_5g16200	8.98077	4.02925	8.8e-07	-1.1
FvH4_5g17830	4.28662	1.9539	0.00067	-1
FvH4_5g18050	0.683338	2.14175	0.0201451	1.7
FvH4_5g18321	16.4191	5.99941	0.018375	-1.4
FvH4_5g18770	11.2465	4.33834	0.00078	-1.3
FvH4_5g19110	1.87091	0.537258	3.8e-05	-1.7
FvH4_5g19290	22.6994	42.2396	0.00391474	1
FvH4_5g20290	6.68189	22.101	0.0101642	1.8
FvH4_5g20431	18.4883	59.3618	0.0350421	1.8
FvH4_5g21120	7.42662	18.0402	0.00744051	1.4
FvH4_5g22142	28.0141	9.04435	0.00191987	-1.5
FvH4_5g22280	2.57333	1.04511	0.00791769	-1.2
FvH4_5g24010	0.597809	1.52163	0.0251167	1.4
FvH4_5g24500	76.8333	36.9397	0.00014	-1
FvH4_5g24814	0.779553	1.87088	0.0245192	1.4
FvH4_5g26560	9.97581	4.51266	0.0140886	-1
FvH4_5g27250	13.7975	26.1946	0.0203716	1
FvH4_5g30710	6.72489	2.95727	0.00554494	-1.1
FvH4_5g30920	73.7199	32.1007	4.5e-05	-1.1
FvH4_5g31830	8.2696	22.8084	2.2e-06	1.6
FvH4_5g32140	25.9408	10.9612	0.0337155	-1.1
FvH4_5g32900	4.18985	1.94609	0.0143673	-1
FvH4_5g34080	0.803198	1.77723	0.00318799	1.2
FvH4_5g36100	1.89854	0.576569	0.00804154	-1.6
FvH4_5g36972	2.59532	6.54464	0.018375	1.4
FvH4_5g37110	2.13483	1.02941	0.00035	-1
FvH4_5g39680	1.66147	0.617887	0.00793426	-1.3
FvH4_5g39690	18.3887	7.43521	0.0156323	-1.2
FvH4_6g00270	0.774425	1.87552	0.00017	1.4
FvH4_6g01060	1.65823	0.512777	0.00035	-1.6
FvH4_6g02270	6.31495	18.3865	0.00863428	1.6
FvH4_6g04660	3.61442	9.95116	0.0487006	1.6
FvH4_6g05330	2.04281	0.65843	0.00215662	-1.5
FvH4_6g07300	4.07425	9.97668	0.012795	1.4
FvH4_6g08000	3.67463	6.6655	0.00069	1
FvH4_6g08650	13.3884	5.95698	0.00416679	-1.1
FvH4_6g08720	692.653	222.892	0.00732333	-1.5
FvH4_6g09190	2.13161	0.914055	0.0156323	-1.1
FvH4_6g10190	10.7429	22.2317	0.0471582	1.1
FvH4_6g11940	43.872	79.4873	0.0193519	1
FvH4_6g12430	8.36121	22.6486	0.0115264	1.5
FvH4_6g12720	38.6666	74.309	0.0001	1
FvH4_6g13440	2.03857	0.482928	0.0195454	-2
FvH4_6g13470	1.32141	0.502056	0.0237976	-1.3
FvH4_6g13620	2.82079	8.37223	3.8e-05	1.7
FvH4_6g15372	1.05959	0.414675	0.0110071	-1.3
FvH4_6g16600	1.04104	2.38342	0.00021	1.3
FvH4_6g16682	1.33424	0.28352	0.00014	-2.1
FvH4_6g18100	4.87548	1.96012	2.2e-06	-1.2
FvH4_6g18970	1.83453	6.43099	0.0223889	1.9
FvH4_6g18980	1.19466	4.55927	0.00371947	2
FvH4_6g19352	2.6479	5.15939	0.0190421	1.1
FvH4_6g20840	4.78476	9.21866	0.0303818	1
FvH4_6g21351	2.40715	5.81527	0.0066868	1.4
FvH4_6g21660	389.102	127.963	0.00071	-1.5
FvH4_6g21760	12.3946	5.33599	0.00822739	-1.1
FvH4_6g22130	1.18635	3.9862	0.00038	1.8
FvH4_6g23450	0.117799	1.64517	0.0040136	3.7
FvH4_6g23970	1.28332	4.03748	9.9e-09	1.7
FvH4_6g26970	2.63918	1.01107	0.0286988	-1.3
FvH4_6g28840	0.454952	1.28389	0.00601635	1.6
FvH4_6g29730	6.15713	2.90588	0.00161188	-1
FvH4_6g30170	14.7667	32.2895	0.00024	1.2
FvH4_6g31310	3.7989	1.34838	3.9e-05	-1.4
FvH4_6g32610	8.9963	16.9892	0.00208701	1
FvH4_6g32640	22.3366	7.16654	9.9e-05	-1.5
FvH4_6g33030	16.5022	39.7111	5.2e-07	1.4
FvH4_6g33070	2.24673	1.06665	0.00644138	-1
FvH4_6g33360	3.2136	1.26027	5.7e-06	-1.3
FvH4_6g34740	79.5218	21.5378	1.2e-06	-1.8
FvH4_6g34860	1.03003	2.73663	0.015408	1.5
FvH4_6g34940	0.576697	1.69177	0.025243	1.6
FvH4_6g35580	1.93287	3.61601	0.0346039	1
FvH4_6g35830	30.5811	11.0949	8.6e-05	-1.4
FvH4_6g36940	2.88854	1.27185	0.0119963	-1.1
FvH4_6g37460	3.15252	6.21663	0.0003	1.1
FvH4_6g37492	1.13618	2.88548	0.022795	1.4
FvH4_6g39260	1228.85	450.656	1.7e-06	-1.4
FvH4_6g39750	2.04003	4.06759	0.00016	1.1
FvH4_6g40590	9.77525	3.8084	0.0336791	-1.3
FvH4_6g41530	13.4378	4.53999	1.3e-05	-1.5
FvH4_6g41660	43.7121	10.4199	5e-08	-2
FvH4_6g41871	2.10025	0.759278	0.00052	-1.4
FvH4_6g42190	6.75356	2.82177	0.00078	-1.2
FvH4_6g42450	9.44103	4.16152	0.0140886	-1.1
FvH4_6g42990	12.0414	4.74407	0.00051	-1.3
FvH4_6g43860	34.0704	14.9221	0.0392985	-1.1
FvH4_6g44990	5.45802	2.14036	0.00182475	-1.3
FvH4_6g45591	4.15678	1.8273	0.0354442	-1.1
FvH4_6g45640	5.41846	2.43327	0.00131461	-1.1
FvH4_6g46340	94.6755	42.2008	0.0472911	-1.1
FvH4_6g46560	94.946	36.9877	0.00123539	-1.3
FvH4_6g46742	1.77266	0.829922	0.018375	-1
FvH4_6g47290	16.8086	3.90617	3.2e-08	-2
FvH4_6g47771	22.2388	9.36491	4.5e-07	-1.2
FvH4_6g49360	16.9225	32.505	0.00041	1
FvH4_6g50260	2.85459	1.07971	0.0169214	-1.3
FvH4_6g53210	1.02456	0.227423	0.0267303	-2.1
FvH4_6g53990	14.1826	32.5963	5.5e-08	1.3
FvH4_7g00440	16.2105	82.4702	6.4e-06	2.4
FvH4_7g01370	16.3652	6.64934	0.0026572	-1.2
FvH4_7g01430	2.21975	0.959318	0.0397245	-1.1
FvH4_7g02540	32.1456	12.583	0.00306892	-1.3
FvH4_7g02680	4.11191	1.86443	0.00045	-1
FvH4_7g03880	9.621	4.0668	0.00014	-1.1
FvH4_7g04670	0.0271607	1.10718	2e-06	5.2
FvH4_7g05960	10.9276	4.24107	0.00049	-1.3
FvH4_7g06093	10.8185	5.10363	0.00018	-1
FvH4_7g09850	1.15613	0.550698	0.0235891	-1
FvH4_7g11320	18.0565	63.175	4.3e-06	1.9
FvH4_7g11860	3.6237	7.79233	0.0158273	1.2
FvH4_7g11940	4.59923	10.6159	0.0347396	1.3
FvH4_7g12120	17.9846	6.32225	0.00141881	-1.4
FvH4_7g14480	2.05393	0.277479	0.0001	-2.8
FvH4_7g16730	0.99052	2.27177	0.0286988	1.3
FvH4_7g17520	1.35347	0.62088	0.0113376	-1
FvH4_7g17690	11.961	5.38337	8.6e-05	-1.1
FvH4_7g17760	1.98953	0.754911	8.6e-05	-1.3
FvH4_7g19270	4.30721	1.52455	0.0005	-1.4
FvH4_7g19340	30.3329	12.0709	8.1e-05	-1.2
FvH4_7g20910	8.84085	2.88124	0.0100068	-1.5
FvH4_7g23630	19.1071	8.38338	5.6e-06	-1.1
FvH4_7g23760	4.41008	9.01482	0.0114297	1.1
FvH4_7g24350	13.1747	6.16296	0.0120246	-1
FvH4_7g24550	6.34325	21.1697	0.00600022	1.8
FvH4_7g27620	2.20072	4.19585	0.0133737	1
FvH4_7g28480	3.16041	1.38111	0.00170215	-1.1
FvH4_7g28911	3.55851	1.4738	0.00041	-1.2
FvH4_7g29550	15.2964	7.22329	0.00033	-1
FvH4_7g30620	12.0253	5.38972	0.00021	-1.1
FvH4_7g31201	0.454668	1.5521	0.00377655	1.9
FvH4_7g31650	41.8842	14.5696	0.00012	-1.4
FvH4_7g32400	26.7615	12.9753	0.00737048	-1
FvH4_7g32800	1.39061	0.492469	0.0418159	-1.4
FvH4_7g33020	4.49412	0.910324	0.0193519	-2.2
FvH4_7g34120	3.86815	12.6602	0.00519847	1.8
FvH4_7g34200	113.895	211.208	0.0384853	1

## Sheet: TableS5
Table S5：Transcription profiles of the genes up-regulated during leaf-to-callus transition and down-regulated after 5’-Aza treatment.
Geneid	Leaf_FPKM	Callus_FPKM	padj	log2FC	0μM-3d_FPKM	20μM-3d_FPKM	padj	log2FC	4.0a2_Symbol	Blsat2GO_Description	Leaf_FPKM	0.5d_FPKM	3d_FPKM	Callus_FPKM
FvH4_1g058201	5.37988	23.9238	2.1e-11	2.1	1.31215	0.533183	0.0395084	-1.2	TINY2	ethylene-responsive transcription factor TINY	5.37988	8.2166	1.31215	23.9238
FvH4_1g06490	1.86773	4.67285	2.7e-06	1.3	2.11374	0.87301	0.00455835	-1.2		Protein of unknown function (DUF1005)	1.86773	7.3278	2.11374	4.67285
FvH4_1g076101	0.0441997	38.1624	1.9e-118	9.7	6.22715	2.0527	6.2e-06	-1.5	ATCKX2	cytokinin oxidase 2	0.0441997	0.490603	6.22715	38.1624
FvH4_1g10880	2.64633	21.6244	1.3e-50	3	8.39796	3.62853	4.5e-06	-1.1	ATSKIP23	F-box SKIP23-like	2.64633	13.9312	8.39796	21.6244
FvH4_1g11220	0.317817	25.6635	1.9e-50	6.3	1.48388	0.434413	0.00306892	-1.7		Peroxidase superfamily protein	0.317817	0.339025	1.48388	25.6635
FvH4_1g12350	1.81428	7.58524	2.5e-10	2	1.37303	0.510425	0.00553983	-1.3	BGAL3	beta-galactosidase 3	1.81428	11.7875	1.37303	7.58524
FvH4_1g14990	6.01369	49.9043	1.5e-16	3	8.87301	3.77392	0.0341389	-1.1	sks17	SKU5 similar 17	6.01369	8.38605	8.87301	49.9043
FvH4_1g19790	14.4117	280.196	2.8e-54	4.2	1.76959	0.42681	7.2e-05	-1.9		putative PE-PGRS family protein	14.4117	0.160142	1.76959	280.196
FvH4_1g19800	0.905313	237.998	6e-120	8	1.39589	0.282523	0.00134474	-2.2		glycine, alanine and asparagine-rich protein	0.905313	0	1.39589	237.998
FvH4_1g19810	1.77156	248.482	8.3e-63	7.1	1.41764	0.28478	0.0066868	-2.2		putative PE-PGRS family protein	1.77156	0.0292931	1.41764	248.482
FvH4_1g26330	0.897216	9.19098	7.4e-51	3.3	5.51486	2.59533	0.00019	-1		PREDICTED: uncharacterized protein LOC101290806	0.897216	7.26362	5.51486	9.19098
FvH4_2g046801	1.50002	27.912	8.2e-67	4.2	7.5648	2.48779	4.5e-07	-1.5		Gibberellin-regulated family protein	1.50002	16.2255	7.5648	27.912
FvH4_2g161102	2.37479	124.898	4.8e-33	5.7	6.83285	2.43641	0.027546	-1.4	ATEXPL1	expansin-like A1	2.37479	1.98196	6.83285	124.898
FvH4_2g181003	1.39886	78.8974	2.3e-106	5.8	2.86164	0.565658	2e-13	-2.2		transcription factor bHLH62	1.39886	3.2069	2.86164	78.8974
FvH4_2g325803	4.47009	8.86231	0.0003	1	4.86555	2.33869	0.0124161	-1		basic helix-loop-helix (bHLH) DNA-binding superfamily protein	4.47009	4.86988	4.86555	8.86231
FvH4_2g334101	106.792	333.227	1.4e-10	1.6	935.767	324.671	2.2e-06	-1.4		Gibberellin-regulated family protein	106.792	357.809	935.767	333.227
FvH4_2g340303	1.10352	63.2719	1e-40	5.8	2.10879	0.622697	0.00646211	-1.7	WOX4	WUSCHEL related homeobox 4	1.10352	0.456825	2.10879	63.2719
FvH4_2g37780	32.3198	77.1197	0.00074	1.2	7.14048	2.63681	0.00569498	-1.3	sks5	SKU5 similar 5	32.3198	43.1612	7.14048	77.1197
FvH4_2g38400	18.5191	135.126	1.6e-19	2.8	6.79518	3.02262	0.0175321	-1.1	TUB1	tubulin beta-1 chain	18.5191	5.6084	6.79518	135.126
FvH4_2g384801	53.4888	535.34	9.6e-30	3.3	1497.81	550.585	0.00014	-1.3	GASA1	gibberellin-regulated protein 1	53.4888	392.065	1497.81	535.34
FvH4_2g38730	9.6236	50.0024	1.2e-18	2.3	11.5485	4.24193	3.8e-05	-1.3		Plant protein of unknown function (DUF869)	9.6236	7.4532	11.5485	50.0024
FvH4_3g02500	0.320312	20.7127	2e-72	6	74.3063	34.8971	0.0066868	-1	ATGPT1,	glucose 6-phosphate/phosphate translocator 1	0.320312	151.857	74.3063	20.7127
FvH4_3g026302	1.0915	2.26665	0.00027	1	1.76785	0.584467	0.00015	-1.5	XTH8	xyloglucan endotransglucosylase/hydrolase 8	1.0915	9.04973	1.76785	2.26665
FvH4_3g07970	1.00078	31.4246	1.5e-42	4.9	2.10723	0.730194	0.00601635	-1.4		Cysteine proteinases superfamily protein	1.00078	3.61858	2.10723	31.4246
FvH4_3g11240	1.45362	10.2065	1.6e-10	2.7	1.57333	0.511607	0.0243917	-1.5		patellin-4-like isoform X2	1.45362	0.287247	1.57333	10.2065
FvH4_3g11410	1.80543	43.8616	1.3e-20	4.6	1.10639	0.25837	0.0295953	-2	CASPL1B2	CASP 1B1	1.80543	0.0659616	1.10639	43.8616
FvH4_3g12580	26.7163	633.224	2.8e-47	4.5	6.1338	2.29224	0.00578791	-1.3		acanthoscurrin-2-like, partial	26.7163	0.48878	6.1338	633.224
FvH4_3g20920	2.9512	18.8703	9.4e-27	2.6	2.00816	0.96707	0.0311867	-1		Protein of unknown function (DUF761)	2.9512	2.65614	2.00816	18.8703
FvH4_3g230402	1.71703	3.8125	0.0108574	1.2	11.822	1.88736	1.6e-06	-2.6	ATGRP5	glycine-rich 5-like	1.71703	11.1589	11.822	3.8125
FvH4_3g236802	38.5212	211.194	2e-13	2.5	273.595	77.5058	2.1e-05	-1.7		glycine-rich cell wall structural protein-like	38.5212	997.624	273.595	211.194
FvH4_3g284303	3.98871	14.7391	1.1e-13	1.8	1.65561	0.758752	0.00651096	-1		Zinc finger (CCCH-type) family protein	3.98871	2.25136	1.65561	14.7391
FvH4_3g293302	1.73059	20.9114	3.5e-19	3.5	1.51525	0.526869	0.0323297	-1.4		vegetative cell wall gp1-like	1.73059	0.0497759	1.51525	20.9114
FvH4_3g30830	1.78639	6.20729	7.5e-08	1.8	1.40057	0.576356	0.0333707	-1.2		Major facilitator superfamily protein	1.78639	1.03327	1.40057	6.20729
FvH4_3g31760	1.13618	3.1427	2.5e-10	1.4	1.7483	0.720468	0.0002	-1.2	NCRK	receptor-like serine threonine- kinase NCRK isoform X1	1.13618	1.76332	1.7483	3.1427
FvH4_3g44890	139.915	537.581	2.2e-07	1.9	648.884	274.831	0.0428118	-1.1	RAF1	uncharacterized protein LOC112164237	139.915	321.002	648.884	537.581
FvH4_4g035022	9.4259	81.8578	6.5e-05	3.1	70.4818	11.8549	0.0255702	-2.5	ATEPR1	early nodulin-75-like	9.4259	824.123	70.4818	81.8578
FvH4_4g082001	1.11905	31.4509	2.3e-57	4.8	22.3636	9.548	0.00087	-1.1	IAA33	auxin-responsive IAA33	1.11905	2.71804	22.3636	31.4509
FvH4_4g16090	3.59716	43.2073	3.2e-20	3.6	2.11529	0.754153	0.037838	-1.4		non-specific lipid transfer GPI-anchored 2	3.59716	0.271816	2.11529	43.2073
FvH4_4g192502	41.4874	164.444	8.8e-14	1.9	9.07446	3.88831	0.00258422	-1.1		PREDICTED: extensin-like	41.4874	9.45204	9.07446	164.444
FvH4_4g198402	0.377562	7.61601	8.1e-27	4.3	1.7983	0.395574	3.3e-05	-2.1		Pectin lyase-like superfamily protein	0.377562	1.36527	1.7983	7.61601
FvH4_4g24680	0.946203	14.0604	9.5e-15	3.9	1.10954	0.318248	0.036619	-1.7		vinorine synthase-like	0.946203	0.44029	1.10954	14.0604
FvH4_4g24770	0.0378885	60.7284	3e-177	10.5	1.26719	0.215319	1.4e-07	-2.4		vinorine synthase-like	0.0378885	64.953	1.26719	60.7284
FvH4_4g31291	0.168846	1.78338	1.3e-15	3.3	6.1386	2.36788	0.0003	-1.3	ATRNS1	extracellular ribonuclease LE-like	0.168846	29.9458	6.1386	1.78338
FvH4_4g344702	16.9317	143.275	3.7e-14	3	8.69317	3.46298	0.0395629	-1.2	PG2	polygalacturonase 2	16.9317	10.678	8.69317	143.275
FvH4_4g346302	1.1361	5.32637	6.8e-08	2.2	85.8846	31.6416	0.0157191	-1.3	XTH33	xyloglucan:xyloglucosyl transferase 33	1.1361	52.511	85.8846	5.32637
FvH4_5g00660	2.909	6.83292	0.00012	1.2	3.75788	1.73816	0.0267108	-1		Leucine-rich repeat protein kinase family protein	2.909	4.38852	3.75788	6.83292
FvH4_5g01430	1.31587	2.63974	0.0176398	1	1.64026	0.522138	0.00877691	-1.6		PREDICTED: uncharacterized protein LOC101297153	1.31587	1.51605	1.64026	2.63974
FvH4_5g02340	15.5199	32.8572	0.00081	1	6.51013	2.17022	0.00021	-1.5	TUB6	beta-6 tubulin	15.5199	10.3053	6.51013	32.8572
FvH4_5g08480	12.337	30.2086	8.8e-08	1.2	6.28419	2.69439	0.00029	-1.1	NPC6	non-specific phospholipase C6	12.337	9.91193	6.28419	30.2086
FvH4_5g18321	4.27904	778.068	2.6e-56	7.5	16.4191	5.99941	0.018375	-1.4		Bifunctional inhibitor/lipid-transfer protein/seed storage 2S albumin superfamily protein	4.27904	2.40842	16.4191	778.068
FvH4_5g19110	0.0383969	11.9056	3.2e-87	8.1	1.87091	0.537258	3.8e-05	-1.7	ATTIP2;3	probable aquaporin TIP-type	0.0383969	3.12057	1.87091	11.9056
FvH4_5g22280	7.95769	52.485	1.1e-23	2.7	2.57333	1.04511	0.00791769	-1.2	TET1,TRN2	Tetraspanin family protein	7.95769	3.28448	2.57333	52.485
FvH4_5g245002	60.6286	238.433	1.2e-21	1.9	76.8333	36.9397	0.00014	-1		pectin acetylesterase 8-like	60.6286	81.3574	76.8333	238.433
FvH4_5g30920	49.0602	215.955	7.5e-22	2.1	73.7199	32.1007	4.5e-05	-1.1	ATXYP1	non-specific lipid-transfer At5g64080	49.0602	125.118	73.7199	215.955
FvH4_5g32140	1.18234	7.27156	1.1e-10	2.6	25.9408	10.9612	0.0337155	-1.1		serine-type endopeptidase inhibitors	1.18234	0.256822	25.9408	7.27156
FvH4_6g01060	0.0104322	38.5448	7.5e-105	11.5	1.65823	0.512777	0.00035	-1.6		subtilisin-like protease	0.0104322	0.128334	1.65823	38.5448
FvH4_6g09190	1.0663	11.2562	3.9e-31	3.3	2.13161	0.914055	0.0156323	-1.1	CDC2B	cyclin-dependent kinase B1;1	1.0663	0.53864	2.13161	11.2562
FvH4_6g13440	0.118431	3.53786	2.1e-13	4.8	2.03857	0.482928	0.0195454	-2		cyclin-dependent kinase inhibitor SMR4	0.118431	0.397314	2.03857	3.53786
FvH4_6g134703	0.49509	13.4413	2.4e-41	4.7	1.32141	0.502056	0.0237976	-1.3	ATWRKY49	WRKY DNA-binding protein 49	0.49509	1.72	1.32141	13.4413
FvH4_6g15372	1.38447	10.2507	6.2e-21	2.8	1.05959	0.414675	0.0110071	-1.3	RIP3	ROP interactive partner 3	1.38447	0.879335	1.05959	10.2507
FvH4_6g16682	0.0198642	2.46326	5.1e-29	6.7	1.33424	0.28352	0.00014	-2.1	ATACA7	alpha carbonic anhydrase 7	0.0198642	1.91494	1.33424	2.46326
FvH4_6g18100	2.86618	16.1936	1.4e-33	2.5	4.87548	1.96012	2.2e-06	-1.2		histone-lysine N-methyltransferase SETD1B-like isoform X2	2.86618	4.87915	4.87548	16.1936
FvH4_6g21660	21.6838	5370	6.4e-74	8	389.102	127.963	0.00071	-1.5		glycine, alanine and asparagine-rich protein-like	21.6838	341.334	389.102	5370
FvH4_6g31310	0.0156822	75.1826	1.6e-157	12	3.7989	1.34838	3.9e-05	-1.4		C2 domain-containing	0.0156822	0.0690481	3.7989	75.1826
FvH4_6g358302	57.7126	538.032	6.5e-28	3.1	30.5811	11.0949	8.6e-05	-1.4	ATPME3	pectin methylesterase 3	57.7126	66.1513	30.5811	538.032
FvH4_6g40590	72.1341	215.384	0.00019	1.5	9.77525	3.8084	0.0336791	-1.3	FLA2	FASCICLIN-like arabinogalactan 2	72.1341	39.2395	9.77525	215.384
FvH4_6g41530	20.8107	378.169	9e-48	4.1	13.4378	4.53999	1.3e-05	-1.5	FLA7	FASCICLIN-like arabinoogalactan 7	20.8107	32.4182	13.4378	378.169
FvH4_6g41660	5.32127	11.1819	0.00091	1.1	43.7121	10.4199	5e-08	-2		Glycine-rich protein family	5.32127	21.1058	43.7121	11.1819
FvH4_6g42990	1.57187	39.5537	1.1e-50	4.6	12.0414	4.74407	0.00051	-1.3	sks4	SKU5 similar 4	1.57187	10.6526	12.0414	39.5537
FvH4_6g438602	15.1811	278.395	8.4e-28	4.1	34.0704	14.9221	0.0392985	-1.1	XTH9	xyloglucan endotransglucosylase/hydrolase 9	15.1811	26.0794	34.0704	278.395
FvH4_6g47771	6.44747	19.8956	2e-16	1.6	22.2388	9.36491	4.5e-07	-1.2	AtENODL17	early nodulin-like protein 17	6.44747	14.5168	22.2388	19.8956
FvH4_6g502601	2.43226	278.747	2.8e-62	6.8	2.85459	1.07971	0.0169214	-1.3		Gibberellin-regulated family protein	2.43226	0.610542	2.85459	278.747
FvH4_7g01370	29.2612	82.9439	8.9e-07	1.4	16.3652	6.64934	0.0026572	-1.2		Protein of unknown function, DUF642	29.2612	49.6676	16.3652	82.9439
FvH4_7g01430	1.36425	6.17513	5.3e-10	2.1	2.21975	0.959318	0.0397245	-1.1	ATPAO5	polyamine oxidase 5	1.36425	3.5357	2.21975	6.17513
FvH4_7g09850	0.625028	5.25235	1.7e-34	3	1.15613	0.550698	0.0235891	-1		PREDICTED: uncharacterized protein LOC105352892	0.625028	1.08932	1.15613	5.25235
FvH4_7g19270	14.4296	649.658	5.3e-81	5.5	4.30721	1.52455	0.0005	-1.4		putative PE-PGRS family protein	14.4296	0.28577	4.30721	649.658
FvH4_7g30620	0.865177	14.5623	1.8e-58	4	12.0253	5.38972	0.00021	-1.1		cell division cycle ATPase	0.865177	31.3748	12.0253	14.5623
FvH4_7g33020	0.609021	527.412	8.9e-31	9.8	4.49412	0.910324	0.0193519	-2.2	RCI3	Peroxidase superfamily protein	0.609021	0.732869	4.49412	527.412
1: Hormone-related genes
2: Cell wall related genes
3: Transcription factor genes
